# Supplementary material for: Pretreatment Albumin-to-Alkaline Phosphatase Ratio Is a Prognostic Marker in Lung Cancer Patients: A Registry-Based Study of 7077 Lung Cancer Patients
Source: Cancers (Basel). 2021 Dec 6;13(23):6133. doi: 10.3390/cancers13236133 (PMC8656724; doi:10.3390/cancers13236133)
Supplement: Supplementary file 1 [file cancers-13-06133-s001.zip]

Archive with 1 entries (1 files):
- cancers-1471030-supplementary.pdf
